# Supplementary material for: Pharmacophore-Oriented Identification of Potential Leads as CCR5 Inhibitors to Block HIV Cellular Entry
Source: Int J Mol Sci. 2022 Dec 17;23(24):16122. doi: 10.3390/ijms232416122 (PMC9784205; doi:10.3390/ijms232416122)
Supplement: Supplementary file 1 [file ijms-23-16122-s001.zip]

Archive with 1 entries (1 files):
- ijms-2081701-supplementary.pdf
